# Supplementary material for: Comparison of machine learning and logistic regression as predictive models for adverse maternal and neonatal outcomes of preeclampsia: A retrospective study
Source: Front Cardiovasc Med. 2022 Oct 12;9:959649. doi: 10.3389/fcvm.2022.959649 (PMC9596815; doi:10.3389/fcvm.2022.959649)
Supplement: Supplementary Table 1 — Missing data rate. [file Table_1.XLSX]

## Sheet: Sheet1
	outcomes: early-onset (sample size 867)
	early-onset type	age	gravidity	parity	weight(kg)	height(cm)	BMI	systolic pressure after admission	diastolic pressure after admission	Apgar score(1 min)	Apgar score(5 min)	chronic hypertension (1=yes 0=no)	IVF-ET(1=yes 0=no)	age over 35(1=yes 0=no)	scarred uterus(1=yes 0=no)	pregestational or gestational diabetes(1=yes 0=no)	thyroid disease(1=yes 0=no)	maternal hypoproteinemia(1=yes 0=no)	placental abruption(1=yes 0=no)	adverse maternal outcomes	adverse neonatal outcomes	postpartum hemorrhage(1=yes 0=no)	eclampsia(1=yes 0=no)	HELLP syndrome(1=yes 0=no)	thrombocytopenia(1=yes 0=no)	Impaired Liver Function(1=yes 0=no)	cardiovascular disease(1=yes 0=no)	Renal Insufficiency(1=yes 0=no)	gender of neonates(1=male 2=female)	Neonatal death or stillbirth (1=yes 0=no)	admitted to NICU (1=yes 0=no)	low birth weight(1=yes 0=no)	birth weight of neonates(g)	twin pregnancy(1=yes 0=no)	gestational age(weeks)	delivery mode(1=vaginal delivery 2=forceps delivery 3=cesarean section 4=second trimester labor induction 5=stillbirth delivery 6=undelivered)	Leukocyte(10^9/L)	Neutrophil(10^9/L)	Erythrocyte(10^12/L)	Hemoglobin(g/L)	Hematocrit	Platelet(10^9/L)	PT (sec)	APTT (sec)	Fbg (g/L)	TT (sec)	ALT (U/L)	AST (U/L)	Total protein (g/L)
missing cases	0	0	4	4	224	224	224	28	28	131	132	0	0	0	0	0	0	0	0	0	0	0	0	0	0	0	0	0	51	0	0	0	190	0	0	0	198	201	198	198	198	200	230	232	230	230	53	53	124
missing rates	0	0	0.461361	0.461361	25.8362	25.8362	25.8362	3.22953	3.22953	15.1096	15.2249	0	0	0	0	0	0	0	0	0	0	0	0	0	0	0	0	0	5.88235	0	0	0	21.9146	0	0	0	22.8374	23.1834	22.8374	22.8374	22.8374	23.0681	26.5283	26.7589	26.5283	26.5283	6.11303	6.11303	14.3022
	outcomes: adverse outcomes (sample size 733)
	adverse maternal outcomes	adverse neonatal outcomes	age	gravidity	parity	weight(kg)	height(cm)	BMI	systolic pressure after admission	diastolic pressure after admission	early onset(1=yes 0=no)	Apgar score(1 min)	Apgar score(5 min)	chronic hypertension (1=yes 0=no)	IVF-ET(1=yes 0=no)	age over 35(1=yes 0=no)	scarred uterus(1=yes 0=no)	pregestational or gestational diabetes(1=yes 0=no)	thyroid disease(1=yes 0=no)	maternal hypoproteinemia(1=yes 0=no)	early-onset type	placental abruption(1=yes 0=no)	postpartum hemorrhage(1=yes 0=no)	eclampsia(1=yes 0=no)	Renal Insufficiency(1=yes 0=no)	Impaired Liver Function(1=yes 0=no)	thrombocytopenia(1=yes 0=no)	HELLP syndrome(1=yes 0=no)	cardiovascular disease(1=yes 0=no)	gender of neonates(1=male 2=female)	Neonatal death or stillbirth (1=yes 0=no)	admitted to NICU (1=yes 0=no)	low birth weight(1=yes 0=no)	birth weight of neonates(g)	twin pregnancy(1=yes 0=no)	gestational age(weeks)	delivery mode(1=vaginal delivery 2=forceps delivery 3=cesarean section 4=second trimester labor induction 5=stillbirth delivery 6=undelivered)	Leukocyte(10^9/L)	Neutrophil(10^9/L)	Erythrocyte(10^12/L)	Hemoglobin(g/L)	Hematocrit	Platelet(10^9/L)	PT (sec)	APTT (sec)	Fbg (g/L)	TT (sec)	ALT (U/L)	AST (U/L)
missing cases	0	0	0	4	4	189	189	189	23	23	0	0	1	0	0	0	0	0	0	0	0	0	0	0	0	0	0	0	0	51	0	0	0	56	0	0	0	159	162	159	159	159	160	188	189	188	188	46	46
missing rates	0	0	0	0.545703	0.545703	25.7844	25.7844	25.7844	3.13779	3.13779	0	0	0.136426	0	0	0	0	0	0	0	0	0	0	0	0	0	0	0	0	6.95771	0	0	0	7.63984	0	0	0	21.6917	22.101	21.6917	21.6917	21.6917	21.8281	25.648	25.7844	25.648	25.648	6.27558	6.27558
[truncated: 24 more columns]
