# Supplementary material for: Comparison of machine learning and logistic regression as predictive models for adverse maternal and neonatal outcomes of preeclampsia: A retrospective study
Source: Front Cardiovasc Med. 2022 Oct 12;9:959649. doi: 10.3389/fcvm.2022.959649 (PMC9596815; doi:10.3389/fcvm.2022.959649)
Supplement: Supplementary Table 3 — ROC-AUC of predictive variables calculated by DT classifier. [file Table_3.XLSX]

## Sheet: Sheet1
maternal adverse outcomes			placental abruption			neonatal adverse outcomes			low birth weight
24-hour urinary protein(mg)	0.869		24-hour urinary protein(mg)	0.85864		birth weight of neonates(g)	0.903822		24-hour urinary protein(mg)	0.831222
serum phosphorus (mmol/L)	0.752		serum phosphorus (mmol/L)	0.795078		triglyceride(mmol/L)	0.858101		admitted to NICU (1=yes 0=no)	0.7661
Urinary Casts	0.747765		Urinary Casts	0.782609		Urinary Casts	0.831867		urine erythrocytes count	0.750936
cholesterol (mmol/L)	0.741235		early onset(1=yes 0=no)	0.77996		early onset(1=yes 0=no)	0.831154		Ccr(creatinine clearance rate)	0.746281
triglyceride(mmol/L)	0.717824		urine leukocytes count	0.766277		24-hour urinary protein(mg)	0.821054		Hemoglobin(g/L)	0.741002
urine protein (0=0 1=+ 2=++ 3=+++)	0.714118		Hemoglobin(g/L)	0.753035		cholesterol (mmol/L)	0.817953		gestational age(weeks)	0.732892
Uric Acid(umol/L)	0.707647		Ccr(creatinine clearance rate)	0.752704		urine erythrocytes count	0.777764		triglyceride(mmol/L)	0.726461
early onset(1=yes 0=no)	0.694118		urine erythrocytes count	0.733503		Neutrophil(10^9/L)	0.767496		Fbg (g/L)	0.71288
Ccr(creatinine clearance rate)	0.693529		serum calcium (mmol/L)	0.732509		Ccr(creatinine clearance rate)	0.764228		Urinary Casts	0.69786
Apgar score(1 min)	0.684765		admitted to NICU (1=yes 0=no)	0.722688		Albumin (g/L)	0.730911		cholesterol (mmol/L)	0.692197
Leukocyte(10^9/L)	0.679059		Neutrophil(10^9/L)	0.71055		Apgar score(1 min)	0.720769		urine leukocytes count	0.691045
urine erythrocytes count	0.672118		urine protein (0=0 1=+ 2=++ 3=+++)	0.69488		APTT (sec)	0.716788		APTT (sec)	0.684519
maternal hypoproteinemia(1=yes 0=no)	0.669412		triglyceride(mmol/L)	0.692011		AFI(amniotic fluid index)(before delivery)(cm)	0.708113		Neutrophil(10^9/L)	0.684039
FBG(fasting blood-glucose)(mmol/L)	0.66		cholesterol (mmol/L)	0.688038		urine protein (0=0 1=+ 2=++ 3=+++)	0.701953		early onset(1=yes 0=no)	0.677896
serum potasium (mmol/L)	0.655765		FBG(fasting blood-glucose)(mmol/L)	0.683293		serum phosphorus (mmol/L)	0.697469		ALT (U/L)	0.66945
Erythrocyte(10^12/L)	0.650353		serum potasium (mmol/L)	0.671927		ALT (U/L)	0.692733		PT (sec)	0.669258
PT (sec)	0.648294		Fbg (g/L)	0.665526		Urea(mmol/L)	0.679365		Leukocyte(10^9/L)	0.66897
serum chloride(mmol/L)	0.646471		AFI(amniotic fluid index)(before delivery)(cm)	0.662437		urine leukocytes count	0.67157		serum chloride(mmol/L)	0.646895
urine leukocytes count	0.645412		PT (sec)	0.660892		Uric Acid(umol/L)	0.664739		Erythrocyte(10^12/L)	0.646031
AFI(amniotic fluid index)(before delivery)(cm)	0.641882		Platelet(10^9/L)	0.655705		Leukocyte(10^9/L)	0.65619		Uric Acid(umol/L)	0.640656
serum calcium (mmol/L)	0.641059		Uric Acid(umol/L)	0.643898		FBG(fasting blood-glucose)(mmol/L)	0.651203		urine protein (0=0 1=+ 2=++ 3=+++)	0.639361
Neutrophil(10^9/L)	0.640412		serum chloride(mmol/L)	0.643015		serum chloride(mmol/L)	0.6463		serum phosphorus (mmol/L)	0.626068
Urea(mmol/L)	0.640235		Erythrocyte(10^12/L)	0.636504		Erythrocyte(10^12/L)	0.64588		AFI(amniotic fluid index)(before delivery)(cm)	0.622661
Platelet(10^9/L)	0.631412		weight(kg)	0.629662		serum calcium (mmol/L)	0.644581		serum calcium (mmol/L)	0.613063
height(cm)	0.621824		Leukocyte(10^9/L)	0.629111		Hemoglobin(g/L)	0.643617		Platelet(10^9/L)	0.609128
birth weight of neonates(g)	0.617059		Urea(mmol/L)	0.603509		PT (sec)	0.639511		FBG(fasting blood-glucose)(mmol/L)	0.606056
Serum sodium (mmol/L)	0.611529		delivery mode	0.599095		serum potasium (mmol/L)	0.638337		urine specific gravity	0.600394
APTT (sec)	0.608294		TT (sec)	0.59435		Fbg (g/L)	0.636619		Total protein (g/L)	0.598234
delivery mode	0.603059		gravidity	0.593247		urine specific gravity	0.636409		Albumin (g/L)	0.598042
Fbg (g/L)	0.601059		parity	0.592143		delivery mode	0.63444		height(cm)	0.590412
Albumin (g/L)	0.595941		urine specific gravity	0.591481		Platelet(10^9/L)	0.632596		maternal hypoproteinemia(1=yes 0=no)	0.586573
Creatinine(umol/L)	0.595882		height(cm)	0.588391		globulin(g/L)	0.63071		globulin(g/L)	0.586429
Total protein (g/L)	0.588471		globulin(g/L)	0.582653		weight(kg)	0.619269		Apgar score(1 min)	0.585565
urine pH	0.582176		low birth weight(1=yes 0=no)	0.574156		maternal hypoproteinemia(1=yes 0=no)	0.618389		Serum sodium (mmol/L)	0.582637
parity	0.581941		pregestational or gestational diabetes(1=yes 0=no)	0.570735		Total protein (g/L)	0.612103		weight(kg)	0.581774
HELLP syndrome(1=yes 0=no)	0.58		systolic pressure after admission	0.568307		Serum sodium (mmol/L)	0.606362		serum potasium (mmol/L)	0.578031
TT (sec)	0.574824		maternal hypoproteinemia(1=yes 0=no)	0.567314		Creatinine(umol/L)	0.591317		Urea(mmol/L)	0.577935
globulin(g/L)	0.569294		Creatinine(umol/L)	0.56301		systolic pressure after admission	0.58897		TT (sec)	0.576543
Hemoglobin(g/L)	0.568059		urine glucose(mmol/L)(0=0 1=+ 2=++)	0.561686		height(cm)	0.570447		delivery mode	0.567809
cardiovascular disease(1=yes 0=no)	0.567059		APTT (sec)	0.55981		placental abruption(1=yes 0=no)	0.562861		systolic pressure after admission	0.543526
weight(kg)	0.566294		Apgar score(1 min)	0.557714		parity	0.554438		Creatinine(umol/L)	0.540791
low birth weight(1=yes 0=no)	0.551176		scarred uterus(1=yes 0=no)	0.556831		thrombocytopenia(1=yes 0=no)	0.550666		urine glucose(mmol/L)(0=0 1=+ 2=++)	0.537144
ALT (U/L)	0.549647		ALT (U/L)	0.555286		gravidity	0.544757		placental abruption(1=yes 0=no)	0.528794
pregestational or gestational diabetes(1=yes 0=no)	0.534706		Serum sodium (mmol/L)	0.544913		age	0.541363		thyroid disease(1=yes 0=no)	0.524235
urine glucose(mmol/L)(0=0 1=+ 2=++)	0.529353		Total protein (g/L)	0.543037		thyroid disease(1=yes 0=no)	0.537382		Impaired liver function(1=yes 0=no)	0.523611
scarred uterus(1=yes 0=no)	0.525294		gender of neonates(1=male 2=female)	0.53785		urine pH	0.531012		scarred uterus(1=yes 0=no)	0.523419
systolic pressure after admission	0.524765		age over 35(1=yes 0=no)	0.537299		Renal insufficiency(1=yes 0=no)	0.52439		gender of neonates(1=male 2=female)	0.521211
twin pregnancy(1=yes 0=no)	0.520588		birth weight of neonates(g)	0.53454		HELLP syndrome(1=yes 0=no)	0.522211		twin pregnancy(1=yes 0=no)	0.519244
urine specific gravity	0.516118		HELLP syndrome(1=yes 0=no)	0.532222		Impaired liver function(1=yes 0=no)	0.521121		age over 35(1=yes 0=no)	0.517996
chronic hypertension (1=yes 0=no)	0.509412		urine pH	0.530236		gender of neonates(1=male 2=female)	0.519487		postpartum hemorrhage(1=yes 0=no)	0.516556
urine ketone (mmol/L)(0=0 1=+ 2=++)	0.508471		urine ketone (mmol/L)(0=0 1=+ 2=++)	0.529133		urine glucose(mmol/L)(0=0 1=+ 2=++)	0.519194		urine ketone (mmol/L)(0=0 1=+ 2=++)	0.514541
thyroid disease(1=yes 0=no)	0.502353		cardiovascular disease(1=yes 0=no)	0.525712		urine ketone (mmol/L)(0=0 1=+ 2=++)	0.518942		Renal insufficiency(1=yes 0=no)	0.513053
IVF-ET(1=yes 0=no)	0.501765		twin pregnancy(1=yes 0=no)	0.525381		chronic hypertension (1=yes 0=no)	0.51538		cardiovascular disease(1=yes 0=no)	0.504559
age over 35(1=yes 0=no)	0.485882		thrombocytopenia(1=yes 0=no)	0.52207		cardiovascular disease(1=yes 0=no)	0.515171		IVF-ET(1=yes 0=no)	0.498752
gender of neonates(1=male 2=female)	0.485882		IVF-ET(1=yes 0=no)	0.51269		TT (sec)	0.512069		gravidity	0.498704
gravidity	0.476882		AST (U/L)	0.510704		pregestational or gestational diabetes(1=yes 0=no)	0.511525		age	0.49856
age	0.453471		eclampsia(1=yes 0=no)	0.509049		postpartum hemorrhage(1=yes 0=no)	0.506244		parity	0.497745
			Renal insufficiency(1=yes 0=no)	0.506511		scarred uterus(1=yes 0=no)	0.501006		pregestational or gestational diabetes(1=yes 0=no)	0.496641
			thyroid disease(1=yes 0=no)	0.499669		age over 35(1=yes 0=no)	0.499497		chronic hypertension (1=yes 0=no)	0.493138
			postpartum hemorrhage(1=yes 0=no)	0.494924		twin pregnancy(1=yes 0=no)	0.491577		eclampsia(1=yes 0=no)	0.490066
			chronic hypertension (1=yes 0=no)	0.494151		IVF-ET(1=yes 0=no)	0.489691		thrombocytopenia(1=yes 0=no)	0.48925
			Albumin (g/L)	0.485323		eclampsia(1=yes 0=no)	0.489691		urine pH	0.487427
			Impaired liver function(1=yes 0=no)	0.484441					HELLP syndrome(1=yes 0=no)	0.477637
			age	0.476826
